# Supplementary material for: Disease-Modifying Treatment Options in Very Early Onset Multiple Sclerosis—What Choices Are There for Onset Under 5 Years of Age? A Systematic Review
Source: J Clin Med. 2025 Nov 17;14(22):8133. doi: 10.3390/jcm14228133 (PMC12653428; doi:10.3390/jcm14228133)
Supplement: Supplementary file 1 [file jcm-14-08133-s001.zip]

Archive with 3 entries (3 files):
- S1. Collected data classification.pdf
- S2. Patients Characteristics.pdf
- S3. PRISMA 2020 checklist.pdf
